# Supplementary material for: Synthesis of Effect Sizes on Dose Response from Ultra-Processed Food Consumption against Various Noncommunicable Diseases
Source: Foods. 2023 Dec 12;12(24):4457. doi: 10.3390/foods12244457 (PMC10742878; doi:10.3390/foods12244457)
Supplement: Supplementary file 1 [file foods-12-04457-s001.zip]

Archive with 1 entries (1 files):
- foods-2687635-supplementary.pdf
